# Supplementary material for: Excellent Interrater Reliability for Manual Segmentation of the Medial Perirhinal Cortex
Source: Brain Sci. 2023 May 24;13(6):850. doi: 10.3390/brainsci13060850 (PMC10296215; doi:10.3390/brainsci13060850)
Supplement: Supplementary file 1 [file brainsci-13-00850-s001.zip]

Archive with 1 entries (1 files):
- brainsci-2361298-S-materials.pdf
